# Supplementary material for: Electrophysiological correlates of interference control in the modified emotional Stroop task with emotional stimuli differing in valence, arousal, and subjective significance
Source: PLoS One. 2021 Oct 14;16(10):e0258177. doi: 10.1371/journal.pone.0258177 (PMC8516239; doi:10.1371/journal.pone.0258177)
Supplement: S2 Appendix — (XLSX) [file pone.0258177.s002.xlsx]

## Sheet: Reaction Time
		Valence	M	SEM			Main effect of Valence	F(2, 66) = 0.50, p = 0.61, η2 = 0.01
		Negative	919.84	28.5
		Neutral	929.63	29.56
		Positive	917.4	26.84
		Arousal	M	SEM			Main effect of Arousal	F(2, 66) = 2.83, p = 0.07, η2 = 0.08
		High Arousal	933.25	26.14
		Low Arousal	916.5	29.32
		Medium Arousal	917.11	29.72
		Subjective Significance	M	SEM			Main effect of Subjective Significance	F(2, 66) = 3.38, p = .040, η2 = 0.09
		Low Subjective Significance	934.33	27.14			Medium Subjective Significance < Low Subjective Significance	t(33) = -2.56, p = .046, d = -0.89
		Medium Subjective Significance	913.24	28.72
		High Subjective Significance	919.29	28.93
		Flanker Congruency	M	SEM			Main effect of Flanker Congruency	F(1, 33) = 85.56, p < .001, η2 = 0.72
		Congruent	901.47	26.73			Incongruent > Congruent	t(33) = 9.25, p < .001, d = 3.22
		Incongruent	943.1	29.32
		Valence : Arousal	M	SEM			Interaction between Valence:Arousal	F(4, 132) = 2.64, p = .037, η2 = 0.07
	Neutral	Low Arousal	921.68	33.95		Neutral	Effect of Arousal	F(2, 66) = 7.21, p = .001, η2 = 0.18
		Medium Arousal	919.56	31.61			Low Arousal < High Arousal	t(33) = -3.07, p = .013, d = -1.07
		High Arousal	947.64	27.38			Medium Arousal < High Arousal	t(33) = -3.06, p = .013, d = -1.06

## Sheet: Exploratory FCP
	Time window: 60_120	Valence	M	SEM		Time window: 60 to 120	Main effect of Valence	F(2, 66) = 0.44, p = 0.65, η2 = 0.01
		Negative	-0.16	0.29
		Neutral	-0.14	0.28
		Positive	-0.2	0.28
	Time window: 60_120	Arousal	M	SEM		Time window: 60 to 120	Main effect of Arousal	F(2, 66) = 4.22, p = 0.02, η2 = 0.11
		High Arousal	-0.23	0.29
		Low Arousal	-0.22	0.3
		Medium Arousal	-0.05	0.27
	Time window: 60_120	Subjective Significance	M	SEM		Time window: 60 to 120	Main effect of Subjective Significance	(F(2, 66) = 0.23, p = 0.79, η2 = 0.01
		High Subjective Significance	-0.14	0.29
		Low Subjective Significance	-0.18	0.29
		Medium Subjective Significance	-0.19	0.28
	Time window: 60 to 120	Flanker Congruency	M	SEM		Time window: 60 to 120	Main effect of Flanker Congruency	F(1, 33) = 9.05, p = .005, η2 = 0.22
		Congruent	-0.09	0.28			Incongruent < Congruent	t(33) = -3.01, p = .005, d = -1.05
		Incongruent	-0.24	0.28
	Time window: 120_220	Valence	M	SEM		Time window: 120 to 220	Main effect of Valence	F(2, 66) = 0.60, p = 0.55, η2 = 0.02
		Negative	4.7	0.55
		Neutral	4.77	0.55
		Positive	4.78	0.54
	Time window: 120_220	Arousal	M	SEM		Time window: 120 to 220	Main effect of Arousal	F(2, 66) = 0.78, p = 0.46, η2 = 0.02
		High Arousal	4.72	0.55
		Low Arousal	4.71	0.56
		Medium Arousal	4.82	0.54
	Time window: 120_220	Subjective Significance	M	SEM		Time window: 120 to 220	Main effect of Subjective Significance	F(2, 66) = 0.41, p = 0.67, η2 = 0.01
		High Subjective Significance	4.74	0.56
		Low Subjective Significance	4.79	0.55
		Medium Subjective Significance	4.72	0.54
	Time window: 120 to 220	Flanker Congruency	M	SEM		Time window: 120 to 220	Main effect of Flanker Congruency	F(1, 33) = 9.90, p = .003, η2 = 0.23
		Congruent	4.63	0.53			Incongruent > Congruent	t(33) = 3.15, p = .003, d = 1.10
		Incongruent	4.87	0.56
	Time window: 120 to 220	ROI : Flanker Congruency	M	SEM		Time window: 120 to 220	Interaction between ROI:Flanker Congruency	F(1.20, 39.74) = 36.51, p < .001, η2 = 0.53 Mauchly’s test (Xi2 (2) = 0.34, p < .001, Epsilon = 0.60)
	Frontal	Congruent	5.84	0.63		Frontal	Effect of Flanker Congruency	F(1, 33) = 29.51, p < .001, η2 = 0.47
		Incongruent	6.33	0.65			Incongruent > Congruent	t(33) = 5.43, p < .001, d = 1.89
	Central	Congruent	4.8	0.56		Central	Effect of Flanker Congruency	F(1, 33) = 16.10, p < .001, η2 = 0.33
		Incongruent	5.14	0.59			Incongruent > Congruent	t(33) = 4.01, p < .001, d = 1.40
	Time window: 120 to 220	Arousal : Valence : Subjective Significance	M	SEM		Time window: 120 to 220	Three-way interaction between Arousal:Valence:Subjective Significance	F(8, 264) = 3.21, p = .002, η2 = 0.09
	Medium Subjective Significance	Negative : Low Arousal	5.03	0.6		Medium Subjective Significance	Interaction between Valence:Arousal	F(4, 132) = 5.63, p < .001, η2 = 0.15
		Neutral : Low Arousal	4.24	0.56			Neutral:Low Arousal < Negative:Low Arousal	t(33) = -3.86, p = .018, d = -1.34
		Positive : Low Arousal	4.83	0.55			Neutral:Low Arousal < Neutral:High Arousal	t(33) = -3.55, p = .041, d = -1.24
		Negative : Medium Arousal	4.48	0.56
		Neutral : Medium Arousal	4.75	0.57
		Positive : Medium Arousal	5.09	0.53
		Negative : High Arousal	4.75	0.58
		Neutral : High Arousal	5	0.58
		Positive : High Arousal	4.34	0.58
	Time window: 220_290	Valence	M	SEM		Time window: 220 to 290	Main effect of Valence	F(2, 66) = 2.23, p = 0.12, η2 = 0.06
		Negative	3.99	0.62
		Neutral	4.16	0.64
		Positive	4.06	0.64
	Time window: 220_290	Arousal	M	SEM		Time window: 220 to 290	Main effect of Arousal	F(2, 66) = 0.23, p = 0.79, η2 = 0.01
		High Arousal	4.11	0.62
		Low Arousal	4.05	0.64
		Medium Arousal	4.05	0.64
	Time window: 220_290	Subjective Significance	M	SEM		Time window: 220 to 290	Main effect of Subjective Significance	F(2, 66) = 2.52, p = 0.09, η2 = 0.07
		High Subjective Significance	4.18	0.63
		Low Subjective Significance	4.01	0.62
		Medium Subjective Significance	4.02	0.64
	Time window: 220_290	Flanker Congruency	M	SEM		Time window: 220 to 290	Main effect of Flanker Congruency	F(1, 33) = 3.82, p = 0.06, η2 = 0.10
		Congruent	4.16	0.64
		Incongruent	3.98	0.63
	Time window: 220 to 290	Valence : Arousal : Subjective Significance	M	SEM		Time window: 220 to 290	Three-way interaction between Valence:Arousal:Subjective Significance	F(8, 264) = 2.97, p = .003, η2 = 0.08
	High Arousal	Negative : Low Subjective Significance	3.83	0.57		High Arousal	Interaction between Valence:Subjective Significance	F(4, 132) = 4.39, p = .002, η2 = 0.12
		Neutral : Low Subjective Significance	4.02	0.65			Positive:Medium Subjective Significance < Neutral:Medium Subjective Significance	t(33) = -4.30, p = .005, d = -1.50
		Positive : Low Subjective Significance	4.17	0.68			Positive:Medium Subjective Significance < Positive:High Subjective Significance	t(33) = -3.53, p = .041, d = -1.23
		Negative : Medium Subjective Significance	3.99	0.62
		Neutral : Medium Subjective Significance	4.7	0.66
		Positive : Medium Subjective Significance	3.64	0.68
		Negative : High Subjective Significance	4.01	0.6
		Neutral : High Subjective Significance	4.19	0.7
		Positive : High Subjective Significance	4.47	0.6
	Time window: 290_390	Valence	M	SEM		Time window: 290 to 390	Main effect of Valence	F(2, 66) = 0.03, p = 0.97, η2 = 0.001
		Negative	2.8	0.71
		Neutral	2.79	0.71
		Positive	2.81	0.71
	Time window: 290_390	Arousal	M	SEM		Time window: 290 to 390	Main effect of Arousal	F(2, 66) = 1.38, p = 0.26, η2 = 0.04
		High Arousal	2.71	0.71
		Low Arousal	2.87	0.71
		Medium Arousal	2.82	0.7
	Time window: 290 to 390	Subjective Significance	M	SEM		Time window: 290 to 390	Main effect of Subjective Significance	F(2, 66) = 8.46, p = .001, η2 = 0.20
		Low Subjective Significance	2.66	0.68			Low Subjective Significance < High Subjective Significance	t(33) = -4.39, p < .001, d = -1.53
		Medium Subjective Significance	2.72	0.73			Medium Subjective Significance < High Subjective Significance	t(33) = -3.22, p = .006, d = -1.12
		High Subjective Significance	3.02	0.71
	Time window: 290 to 390	Flanker Congruency	M	SEM		Time window: 290 to 390	Main effect of Flanker Congruency	F(1, 33) = 12.63, p = .001, η2 = 0.28
		Congruent	2.6	0.71			Incongruent > Congruent	t(33) = 3.55, p = .001, d = 1.24
		Incongruent	2.99	0.7
	Time window: 290_390	Arousal : Valence	M	SEM		Time window: 290 to 390	Interaction between Arousal:Valence	F(2.94, 97.16) = 4.04, p = .010, η2 = 0.11 Mauchly’s test (Xi2 (4) = 0.53, p = .021, Epsilon = 0.74)
	Low Arousal	Negative	3.03	0.71		Low Arousal	Effect of Valence	F(2, 66) = 4.49, p = .015, η2 = 0.12
		Neutral	2.54	0.71			Neutral < Negative	t(33) = -2.43, p = .041, d = -0.85
		Positive	3.04	0.74			Positive > Neutral	t(33) = 3.16, p = .010, d = 1.10
	Time window: 390_550	Valence	M	SEM		Time window: 390 to 550	Main effect of Valence	F(2, 66) = 0.95, p = 0.39, η2 = 0.03
		Negative	1.98	0.7
		Neutral	44229	0.7
		Positive	2.11	0.7
	Time window: 390_550	Arousal	M	SEM		Time window: 390 to 550	Main effect of Arousal	F(2, 66) = 1.29, p = 0.28, η2 = 0.04
		High Arousal	1.92	0.73
		Low Arousal	2.11	0.71
		Medium Arousal	2.07	0.67
	Time window: 390_550	Subjective Significance	M	SEM		Time window: 390 to 550	Main effect of Subjective Significance	F(2, 66) = 3.15, p = 0.05, η2 = 0.09
		High Subjective Significance	2.18	0.71
		Low Subjective Significance	1.94	0.68
		Medium Subjective Significance	1.98	0.72
	Time window: 390 to 550	Flanker Congruency	M	SEM		Time window: 390 to 550	Main effect of Flanker Congruency	F(1, 33) = 14.39, p = .001, η2 = 0.30
		Congruent	1.8	0.69			Incongruent > Congruent	t(33) = 3.79, p = .001, d = 1.32
		Incongruent	2.26	0.72
	Time window: 290 to 390	Arousal : Valence	M	SEM
	Low Arousal	Negative	3.03	0.71
		Neutral	2.54	0.71
		Positive	3.04	0.74
	Time window: 220 to 290	ROI : Valence : Arousal : Subjective Significance	M	SEM
	Frontal	Negative : Low Arousal : Low Subjective Significance	4.57	0.72
		Neutral : Low Arousal : Low Subjective Significance	4.01	0.75
		Positive : Low Arousal : Low Subjective Significance	4.64	0.7
		Negative : Medium Arousal : Low Subjective Significance	4.25	0.7
		Neutral : Medium Arousal : Low Subjective Significance	4.81	0.66
		Positive : Medium Arousal : Low Subjective Significance	3.93	0.73
		Negative : High Arousal : Low Subjective Significance	4.26	0.62
		Neutral : High Arousal : Low Subjective Significance	4.47	0.7
		Positive : High Arousal : Low Subjective Significance	4.6	0.72
		Negative : Low Arousal : Medium Subjective Significance	4.54	0.71
		Neutral : Low Arousal : Medium Subjective Significance	4.1	0.77
		Positive : Low Arousal : Medium Subjective Significance	4.37	0.7
		Negative : Medium Arousal : Medium Subjective Significance	4.29	0.73
		Neutral : Medium Arousal : Medium Subjective Significance	4.48	0.77
		Positive : Medium Arousal : Medium Subjective Significance	4.65	0.68
		Negative : High Arousal : Medium Subjective Significance	4.47	0.67
		Neutral : High Arousal : Medium Subjective Significance	5.39	0.82
		Positive : High Arousal : Medium Subjective Significance	4.05	0.69
		Negative : Low Arousal : High Subjective Significance	4.47	0.67
		Neutral : Low Arousal : High Subjective Significance	4.92	0.7
		Positive : Low Arousal : High Subjective Significance	4.17	0.74
		Negative : Medium Arousal : High Subjective Significance	4.14	0.74
		Neutral : Medium Arousal : High Subjective Significance	4.6	0.64
		Positive : Medium Arousal : High Subjective Significance	4.95	0.7
		Negative : High Arousal : High Subjective Significance	4.28	0.68
		Neutral : High Arousal : High Subjective Significance	4.71	0.76
		Positive : High Arousal : High Subjective Significance	4.99	0.68
	Central	Negative : Low Arousal : Low Subjective Significance	4.4	0.71
		Neutral : Low Arousal : Low Subjective Significance	3.8	0.67
		Positive : Low Arousal : Low Subjective Significance	4.19	0.68
		Negative : Medium Arousal : Low Subjective Significance	3.92	0.66
		Neutral : Medium Arousal : Low Subjective Significance	4.26	0.64
		Positive : Medium Arousal : Low Subjective Significance	3.62	0.72
		Negative : High Arousal : Low Subjective Significance	3.83	0.61
		Neutral : High Arousal : Low Subjective Significance	4.04	0.69
		Positive : High Arousal : Low Subjective Significance	4.17	0.7
		Negative : Low Arousal : Medium Subjective Significance	4.12	0.72
		Neutral : Low Arousal : Medium Subjective Significance	3.71	0.71
		Positive : Low Arousal : Medium Subjective Significance	3.96	0.71
		Negative : Medium Arousal : Medium Subjective Significance	3.74	0.77
		Neutral : Medium Arousal : Medium Subjective Significance	4.2	0.74
		Positive : Medium Arousal : Medium Subjective Significance	4.19	0.65
		Negative : High Arousal : Medium Subjective Significance	3.87	0.65
		Neutral : High Arousal : Medium Subjective Significance	4.77	0.69
		Positive : High Arousal : Medium Subjective Significance	3.66	0.71
		Negative : Low Arousal : High Subjective Significance	4.1	0.66
		Neutral : Low Arousal : High Subjective Significance	4.36	0.69
		Positive : Low Arousal : High Subjective Significance	3.97	0.69
		Negative : Medium Arousal : High Subjective Significance	3.96	0.69
		Neutral : Medium Arousal : High Subjective Significance	4.26	0.69
		Positive : Medium Arousal : High Subjective Significance	4.41	0.77
		Negative : High Arousal : High Subjective Significance	3.97	0.62
		Neutral : High Arousal : High Subjective Significance	4.17	0.75
		Positive : High Arousal : High Subjective Significance	4.43	0.64

## Sheet: EPN
		Valence	M	SEM			Main effect of Valence	F(2, 66) = 1.45, p = 0.24, η2 = 0.04
		Negative	-1.59	0.4
		Neutral	-1.49	0.4
		Positive	-1.55	0.41
		Arousal	M	SEM			Main effect of Arousal	F(2, 66) = 0.11, p = 0.89, η2 = 0.003
		High Arousal	-1.53	0.39
		Low Arousal	-1.54	0.41
		Medium Arousal	-1.55	0.41
		Subjective Significance	M	SEM			Main effect of Subjective Significance	F(2, 66) = 0.54, p = 0.59, η2 = 0.02
		High Subjective Significance	-1.52	0.4
		Low Subjective Significance	-1.57	0.41
		Medium Subjective Significance	-1.53	0.4
		Flanker Congruency	M	SEM			Main effect of Flanker Congruency	F(1, 33) = 31.60, p < .001, η2 = 0.49
		Congruent	-1.35	0.4			Incongruent < Congruent	t(33) = -5.62, p < .001, d = -1.96
		Incongruent	-1.73	0.41
		Subjective Significance : Valence : Flanker Congruency	M	SEM			Three-way interaction between Subjective Significance:Valence:Flanker Congruency	F(4, 132) = 2.50, p = .045, η2 = 0.07
	Medium Subjective Significance	Negative : Congruent	-1.38	0.42		Medium Subjective Significance	Interaction between Valence:Flanker Congruency	F(2, 66) = 4.92, p = .010, η2 = 0.13
		Neutral : Congruent	-1.39	0.39			Negative:Incongruent < Negative:Congruent	t(33) = -3.76, p = .009, d = -1.31
		Positive : Congruent	-1.25	0.42			Positive:Incongruent < Positive:Congruent	t(33) = -3.98, p = .005, d = -1.39
		Negative : Incongruent	-1.83	0.4
		Neutral : Incongruent	-1.48	0.42
		Positive : Incongruent	-1.82	0.42

## Sheet: P2
		Valence	M	SEM			Main effect of Valence	F(2, 66) = 4.25, p = .018, η2 = 0.11
		Negative	5.21	0.61			Neutral > Negative	t(33) = 2.92, p = .019, d = 1.02
		Neutral	5.39	0.61
		Positive	5.39	0.61
		Arousal	M	SEM			Main effect of Arousal	F(2, 66) = 0.39, p = 0.68, η2 = 0.01
		High Arousal	5.35	0.61
		Low Arousal	5.28	0.62
		Medium Arousal	5.36	0.61
		Subjective Significance	M	SEM			Main effect of Subjective Significance	F(2, 66) = 0.04, p = 0.96, η2 = 0.001)
		High Subjective Significance	5.32	0.62
		Low Subjective Significance	5.34	0.61
		Medium Subjective Significance	5.32	0.61
		Flanker Congruency	M	SEM			Main effect of Flanker Congruency	F(1, 33) = 5.35, p = .027, η2 = 0.14
		Congruent	5.42	0.6			Incongruent < Congruent	t(33) = -2.31, p = .027, d = -0.81
		Incongruent	5.24	0.62
		Arousal : Valence	M	SEM			Interaction between Arousal:Valence	F(3.12, 102.95) = 3.75, p = .012, η2 = 0.10 Mauchly’s test (Xi2 (4) = 0.55, p = .027, Epsilon = 0.78)
	Medium Arousal	Negative	5.02	0.62		Medium Arousal	Effect of Valence	F(2, 66) = 7.40, p = .001, η2 = 0.18
		Neutral	5.54	0.61			Neutral > Negative	t(33) = 3.32, p = .007, d = 1.16
		Positive	5.51	0.63			Positive > Negative	t(33) = 2.89, p = .013, d = 1.01
		Valence : Arousal : Subjective Significance	M	SEM			Three-way interaction between Valence:Arousal:Subjective Significance	F(8, 264) = 4.12, p < .001, η2 = 0.11
	High Arousal	Negative : Low Subjective Significance	5.29	0.58		High Arousal	Interaction between Valence:Subjective Significance	F(4, 132) = 5.17, p = .001, η2 = 0.14
		Neutral : Low Subjective Significance	5.31	0.65			Positive:Medium Subjective Significance < Neutral:Medium Subjective Significance	t(33) = -3.81, p = .020, d = -1.33
		Positive : Low Subjective Significance	5.57	0.64			Positive:Medium Subjective Significance < Positive:High Subjective Significance	t(33) = -3.54, p = .043, d = -1.23
		Negative : Medium Subjective Significance	5.3	0.61		Medium Subjective Significance	Interaction between Valence:Arousal	F(4, 132) = 6.77, p < .001, η2 = 0.17
		Neutral : Medium Subjective Significance	5.81	0.65			Neutral:Low Arousal < Neutral:High Arousal	t(33) = -3.77, p = .022, d = -1.31
		Positive : Medium Subjective Significance	4.93	0.64			Positive:High Arousal < Neutral:High Arousal	t(33) = -3.81, p = .020, d = -1.33
		Negative : High Subjective Significance	5.02	0.6
		Neutral : High Subjective Significance	5.2	0.68
		Positive : High Subjective Significance	5.72	0.58
	Medium Subjective Significance	Negative : Low Arousal	5.5	0.68
		Neutral : Low Arousal	4.9	0.63
		Positive : Low Arousal	5.38	0.62
		Negative : Medium Arousal	4.91	0.64
		Neutral : Medium Arousal	5.43	0.63
		Positive : Medium Arousal	5.73	0.6
		Negative : High Arousal	5.3	0.61
		Neutral : High Arousal	5.81	0.65
		Positive : High Arousal	4.93	0.64
							Interaction between Arousal:Valence	F(3.12, 102.95) = 3.75, p = .012, η2 = 0.10 Mauchly’s test (Xi2 (4) = 0.55, p = .027, Epsilon = 0.78)
						Medium Arousal	Effect of Valence	F(2, 66) = 7.40, p = .001, η2 = 0.18
							Neutral > Negative	t(33) = 3.32, p = .007, d = 1.16
							Positive > Negative	t(33) = 2.89, p = .013, d = 1.01
	Time window: 160_250	Valence : Arousal	M	SEM

## Sheet: N450
		Valence	M	SEM			Main effect of Valence	F(2, 66) = 0.88, p = 0.42, η2 = 0.03
		Negative	1.81	0.86
		Neutral	1.81	0.87
		Positive	1.94	0.85
		Arousal	M	SEM			Main effect of Arousal	F(2, 66) = 1.17, p = 0.32, η2 = 0.03
		High Arousal	1.71	0.9
		Low Arousal	1.92	0.87
		Medium Arousal	1.93	0.83
		Subjective Significance	M	SEM			Main effect of Subjective Significance	F(2, 66) = 4.32, p = .017, η^2_p = 0.12
		Low Subjective Significance	1.69	0.84			Low Subjective Significance < High Subjective Significance	t(33) = -3.00, p = .015, d = -1.05
		Medium Subjective Significance	1.8	0.88
		High Subjective Significance	2.06	0.87
		Flanker Congruency	M	SEM			Main effect of Flanker Congruency	F(1, 33) = 13.78, p = .001, η^2_p = 0.29
		Congruent	1.62	0.86			Incongruent > Congruent	t(33) = 3.71, p = .001, d = 1.29
		Incongruent	2.09	0.87
